# Supplementary material for: Changes in Volume of Lips in 3-Dimensional Analysis and Projection of Lips in Sonography After Injection of Particle-Type Hyaluronic Acid Filler Utilizing a 9-Point Injection Technique
Source: Aesthet Surg J Open Forum. 2024 Sep 9;6:ojae076. doi: 10.1093/asjof/ojae076 (PMC11635368; doi:10.1093/asjof/ojae076)
Supplement: ojae076_Supplementary_Data [file ojae076_Supplementary_Data.zip]

Archive with 8 entries (8 files):
- Video 3 still.png
- Video 4 still.png
- Video____2_ment.mp4
- VIdeo____3_BeforeAfter_ment.mp4
- Video____4_April2024.mp4
- Video___1____labeling.mp4
- Video 1 Still.png
- Video 2 still.png
